# Supplementary material for: A Systematic Review of Joint Spatial and Spatiotemporal Models in Health Research
Source: Int J Environ Res Public Health. 2023 Mar 28;20(7):5295. doi: 10.3390/ijerph20075295 (PMC10094468; doi:10.3390/ijerph20075295)
Supplement: Supplementary file 1 [file ijerph-20-05295-s001.zip]

Archive with 1 entries (1 files):
- ijerph-2195131-supplementary.pdf
